# Supplementary material for: A new species of the ant genus Leptogenys Roger, 1861 (Hymenoptera: Formicidae) from India
Source: Biodivers Data J. 2018 Jul 12;(6):e25016. doi: 10.3897/BDJ.6.e25016 (PMC6053473; doi:10.3897/BDJ.6.e25016)
Supplement: XML Treatment for Leptogenys bhartii [file BDJ.6.e25016-treatment1.xml]

<!DOCTYPE tp:taxon-treatment
  PUBLIC "-//TaxonX//DTD Taxonomic Treatment Publishing DTD v0 20100105//EN" "tax-treatment-NSO.dtd">
<tp:taxon-treatment xmlns:tp="http://www.plazi.org/taxpub"><tp:treatment-meta><mixed-citation publication-type="journal"><person-group><name><surname>Wachkoo</surname><given-names>Aijaz Ahmad</given-names></name><name><surname>Maqbool</surname><given-names>Amir</given-names></name><name><surname>Akbar</surname><given-names>Shahid Ali</given-names></name><name><surname>Sharaf</surname><given-names>Mostafa Rezk</given-names></name></person-group><article-title>A new species of the ant genus <italic><tp:taxon-name><tp:taxon-name-part taxon-name-part-type="genus" reg="Leptogenys">Leptogenys</tp:taxon-name-part></tp:taxon-name></italic> Roger, 1861 (<tp:taxon-name><tp:taxon-name-part taxon-name-part-type="order">Hymenoptera</tp:taxon-name-part></tp:taxon-name>: <tp:taxon-name><tp:taxon-name-part taxon-name-part-type="family">Formicidae</tp:taxon-name-part></tp:taxon-name>) from India</article-title><source>Biodivers Data J</source><day>12</day><month>7</month><year>2018</year><volume>2018</volume><issue>6</issue><pub-id pub-id-type="doi">10.3897/BDJ.6.e25016</pub-id></mixed-citation></tp:treatment-meta><tp:nomenclature><tp:taxon-name><tp:taxon-name-part taxon-name-part-type="genus">Leptogenys</tp:taxon-name-part> <tp:taxon-name-part taxon-name-part-type="species">bhartii</tp:taxon-name-part><object-id xmlns:xlink="http://www.w3.org/1999/xlink" content-type="zoobank" xlink:type="simple" object-id-type="ZooBank">urn:lsid:zoobank.org:act:3F871707-8D7E-4D18-85D3-6EADFCF3C8CB</object-id></tp:taxon-name><tp:taxon-authority>Wachkoo, Maqbool, Akbar &amp; Sharaf, 2018</tp:taxon-authority><tp:taxon-status xmlns:xlink="http://www.w3.org/1999/xlink" xlink:type="simple">sp. n.</tp:taxon-status></tp:nomenclature><tp:treatment-sec sec-type="materials"><title>Materials</title><list list-type="alpha-lower" list-content="occurrences"><list-item><p><bold>Type status:</bold> <named-content xmlns:xlink="http://www.w3.org/1999/xlink" content-type="dwc:typeStatus" xlink:type="simple">Holotype</named-content>. <bold>Occurrence:</bold> recordedBy: <named-content xmlns:xlink="http://www.w3.org/1999/xlink" content-type="dwc:recordedBy" xlink:type="simple">Aijaz A Wachkoo</named-content>; individualCount: <named-content xmlns:xlink="http://www.w3.org/1999/xlink" content-type="dwc:individualCount" xlink:type="simple">1</named-content>; sex: <named-content xmlns:xlink="http://www.w3.org/1999/xlink" content-type="dwc:sex" xlink:type="simple">worker</named-content>; <bold>Location:</bold> country: <named-content xmlns:xlink="http://www.w3.org/1999/xlink" content-type="dwc:country" xlink:type="simple">India</named-content>; stateProvince: <named-content xmlns:xlink="http://www.w3.org/1999/xlink" content-type="dwc:stateProvince" xlink:type="simple">Jammu &amp; Kashmir</named-content>; locality: <named-content xmlns:xlink="http://www.w3.org/1999/xlink" content-type="dwc:locality" xlink:type="simple">Rajouri District, Thanamandi</named-content>; verbatimElevation: <named-content xmlns:xlink="http://www.w3.org/1999/xlink" content-type="dwc:verbatimElevation" xlink:type="simple">1600 m</named-content>; verbatimCoordinates: <named-content xmlns:xlink="http://www.w3.org/1999/xlink" content-type="dwc:verbatimCoordinates" xlink:type="simple"><named-content content-type="dwc:verbatimCoordinates" xlink:type="simple">33.5379°N 74.3698°E</named-content></named-content>; <bold>Event:</bold> samplingProtocol: <named-content xmlns:xlink="http://www.w3.org/1999/xlink" content-type="dwc:samplingProtocol" xlink:type="simple">hand collecting</named-content>; eventDate: <named-content xmlns:xlink="http://www.w3.org/1999/xlink" content-type="dwc:eventDate" xlink:type="simple">08/11/2016</named-content>; <bold>Record Level:</bold> institutionCode: <named-content xmlns:xlink="http://www.w3.org/1999/xlink" content-type="dwc:institutionCode" xlink:type="simple">KUIC</named-content></p></list-item><list-item><p><bold>Type status:</bold> <named-content xmlns:xlink="http://www.w3.org/1999/xlink" content-type="dwc:typeStatus" xlink:type="simple">Paratype</named-content>. <bold>Occurrence:</bold> recordedBy: <named-content xmlns:xlink="http://www.w3.org/1999/xlink" content-type="dwc:recordedBy" xlink:type="simple">Aijaz A Wachkoo</named-content>; individualCount: <named-content xmlns:xlink="http://www.w3.org/1999/xlink" content-type="dwc:individualCount" xlink:type="simple">4</named-content>; sex: <named-content xmlns:xlink="http://www.w3.org/1999/xlink" content-type="dwc:sex" xlink:type="simple">worker</named-content>; <bold>Location:</bold> country: <named-content xmlns:xlink="http://www.w3.org/1999/xlink" content-type="dwc:country" xlink:type="simple">India</named-content>; stateProvince: <named-content xmlns:xlink="http://www.w3.org/1999/xlink" content-type="dwc:stateProvince" xlink:type="simple">Jammu &amp; Kashmir</named-content>; locality: <named-content xmlns:xlink="http://www.w3.org/1999/xlink" content-type="dwc:locality" xlink:type="simple">Rajouri District, Thanamandi</named-content>; verbatimElevation: <named-content xmlns:xlink="http://www.w3.org/1999/xlink" content-type="dwc:verbatimElevation" xlink:type="simple">1600 m</named-content>; verbatimCoordinates: <named-content xmlns:xlink="http://www.w3.org/1999/xlink" content-type="dwc:verbatimCoordinates" xlink:type="simple"><named-content content-type="dwc:verbatimCoordinates" xlink:type="simple">33.5379°N 74.3698°E</named-content></named-content>; <bold>Event:</bold> samplingProtocol: <named-content xmlns:xlink="http://www.w3.org/1999/xlink" content-type="dwc:samplingProtocol" xlink:type="simple">hand collecting</named-content>; eventDate: <named-content xmlns:xlink="http://www.w3.org/1999/xlink" content-type="dwc:eventDate" xlink:type="simple">08/11/2016</named-content>; <bold>Record Level:</bold> institutionCode: <named-content xmlns:xlink="http://www.w3.org/1999/xlink" content-type="dwc:institutionCode" xlink:type="simple">KUIC</named-content></p></list-item></list></tp:treatment-sec><tp:treatment-sec sec-type="Description"><title>Description</title><p>
            <bold>Worker (Fig. <xref ref-type="fig" rid="F4267003">1</xref>)</bold>
          </p><p>Morphometric data (Holotype in brackets): HL (1.79)-1.81, HW (0.92)-0.94, ML (0.91)-0.92, EL (0.45)-0.46, SL (2.22)-2.24, PW (1.06)-1.09, WL (3.22)-3.26, PL (1.13)-1.15, PDW (0.56)-0.58, PH (0.85)-0.87. Indices: CI (51)-52, MI 97-(98), OI (48)-49, SI 238-(241), LPI (75)-76, DPI (50)-51 (n=5).</p><p>Head trapezoidal in full-face view, lateral cephalic margin convex, posterior margin transverse; head distinctly wider anteriorly, converging posteriorly; eye large, weakly convex, placed just below the mid cephalic margin and within lateral margin; clypeus carinate with truncate apex, rugulose basally and smooth apically; anterolateral clypeal margin evenly converging medially, bending at rounded angle, with two median setae; scape surpasses posterior margin of head by about one-half its length; third antennal segment slightly more than 2× the length of second segment and about one-third longer than fourth segment; frontal groove deep, just extending to middle of eye level; mandible elongate, slender, external and basal margins parallel; basal tooth noticeable; basal sulcus distinct; masticatory margin edentate.</p><p>Mesosoma with promesonotal dorsal margin convex in lateral view; deeply impressed metanotal groove; metanotal and propodeal dorsal margin weakly convex, declivitous margin oblique; declivitous and dorsal propodeal margins meet through blunt obtuse angle in lateral view; mesometapleural suture well impressed with cross ribs; metapleural-propodeal suture barely impressed; propodeal spiracle oval, facing posterad; brief sulcus extends from spiracle to bulla. Mesonotum distinctly wider than long in dorsal view, propodeal declivitous face concave.</p><p>Petiole trapezoidal in lateral view, anterodorsal margin convex, node highest posterad with bluntly rounded apex, posterior margin leaning, with strong convexity basad; node triangular in dorsal view, much longer than broad, lateral margin weakly concave, anterior margin convex, posterior margin concave; subpetiolar process trapezoidal, angled posteriorly in lateral view. Gaster cylindrical, curved posteriorly, dorsal convex; cinctus between gastral segments prominent.</p><p>Body polished smooth and shiny with green metallic lustre, covered with sparse piligerous punctulae. Clypeus weakly rugulose posterolaterally; mandible shiny, punctate with superficial striation.</p><p>Body with abundant suberect hairs, denser on gaster, no appressed pubescence; pilosity mixed with short and long hairs.</p><p>Colour black for body, appendages brownish.</p></tp:treatment-sec><tp:treatment-sec sec-type="Diagnosis"><title>Diagnosis</title><p>The group is represented by eight valid species from the Oriental region (<italic><tp:taxon-name><tp:taxon-name-part taxon-name-part-type="genus" reg="Leptogenys">L.</tp:taxon-name-part> <tp:taxon-name-part taxon-name-part-type="species" reg="assamensis">assamensis</tp:taxon-name-part></tp:taxon-name></italic> Forel, 1900, <italic><tp:taxon-name><tp:taxon-name-part taxon-name-part-type="genus" reg="Leptogenys">L.</tp:taxon-name-part> <tp:taxon-name-part taxon-name-part-type="species" reg="chinensis">chinensis</tp:taxon-name-part></tp:taxon-name></italic> (Mayr, 1870), <italic><tp:taxon-name><tp:taxon-name-part taxon-name-part-type="genus" reg="Leptogenys">L.</tp:taxon-name-part> <tp:taxon-name-part taxon-name-part-type="species" reg="confucii">confucii</tp:taxon-name-part></tp:taxon-name></italic> Forel, 1912, <italic><tp:taxon-name><tp:taxon-name-part taxon-name-part-type="genus" reg="Leptogenys">L.</tp:taxon-name-part> <tp:taxon-name-part taxon-name-part-type="species" reg="kraepelini">kraepelini</tp:taxon-name-part></tp:taxon-name></italic> Forel, 1905, <italic><tp:taxon-name><tp:taxon-name-part taxon-name-part-type="genus" reg="Leptogenys">L.</tp:taxon-name-part> <tp:taxon-name-part taxon-name-part-type="species" reg="laeviterga">laeviterga</tp:taxon-name-part></tp:taxon-name></italic> Zhou, Chen, Chen, Zhou, Ban &amp; Huang, 2012, <italic><tp:taxon-name><tp:taxon-name-part taxon-name-part-type="genus" reg="Leptogenys">L.</tp:taxon-name-part> <tp:taxon-name-part taxon-name-part-type="species" reg="pangui">pangui</tp:taxon-name-part></tp:taxon-name></italic> Xu, 2000, <italic><tp:taxon-name><tp:taxon-name-part taxon-name-part-type="genus" reg="Leptogenys">L.</tp:taxon-name-part> <tp:taxon-name-part taxon-name-part-type="species" reg="peuqueti">peuqueti</tp:taxon-name-part></tp:taxon-name></italic> (André, 1887) and <italic><tp:taxon-name><tp:taxon-name-part taxon-name-part-type="genus" reg="Leptogenys">L.</tp:taxon-name-part> <tp:taxon-name-part taxon-name-part-type="species" reg="sunzii">sunzii</tp:taxon-name-part></tp:taxon-name></italic> Xu &amp; He, 2015). Amongst the known species of the group, the new species resembles <italic><tp:taxon-name><tp:taxon-name-part taxon-name-part-type="genus" reg="Leptogenys">L.</tp:taxon-name-part> <tp:taxon-name-part taxon-name-part-type="species" reg="chinensis">chinensis</tp:taxon-name-part></tp:taxon-name></italic>, but can be readily separated by the smooth medially converging anterolateral clypeal margins; propodeal declivity smooth and shiny, without transverse striations. Relatively narrower petiolar node in dorsal view, about twice as long as broad. Whilst in the latter, the anterior clypeal margin is distinctly laterally sinusoid; propodeal declivity transversely striate, not smooth and relatively broader petiolar node in dorsal view, about 1.3 times as long as broad. It also resembles <italic><tp:taxon-name><tp:taxon-name-part taxon-name-part-type="genus" reg="Leptogenys">L.</tp:taxon-name-part> <tp:taxon-name-part taxon-name-part-type="species" reg="kraepelini">kraepelini</tp:taxon-name-part></tp:taxon-name></italic> from which it can be distinguished by the following characters: gena smooth and shiny, without longitudinal rugae and third antennal segment slightly more than 2× the length of second segment whilst in the latter, gena are longitudinally rugulose and opaque and third antennal segment distinctly less than 2× the length of second segment.</p></tp:treatment-sec><tp:treatment-sec sec-type="Etymology"><title>Etymology</title><p>This species is named in honour of Dr. Himender Bharti for his outstanding contribution to the Indian ants.</p></tp:treatment-sec><tp:treatment-sec sec-type="Ecology"><title>Ecology</title><p>The specimens of this species were handpicked by dislodging a stone in a pine forest area from Thanamandi region of Rajouri district, located on the southerly foothills of the Pir Panjal Himalaya in the Indian State of Jammu and Kashmir. The region represents a transition zone between the subtropical Jammu and the temperate Kashmir provinces. The climate is broadly subtropical, although the foothill areas along the Pir Panjal range show dry temperate conditions, while subalpine and alpine conditions prevail higher up in the mountains. The vegetation mainly consists of Chir-pine (<italic><tp:taxon-name><tp:taxon-name-part taxon-name-part-type="genus" reg="Pinus">Pinus</tp:taxon-name-part> <tp:taxon-name-part taxon-name-part-type="species" reg="roxburghii">roxburghii</tp:taxon-name-part></tp:taxon-name></italic>) forests, broad-leaved deciduous forests, broadleaved evergreen forests and scrub forests, interspersed with frequent grassland patches and agricultural croplands.</p></tp:treatment-sec><tp:treatment-sec><!--Section generated to contain objects referenced in tp:taxon-treatment.--><fig-group id="F4267003" position="float" orientation="portrait"><caption><p><italic><tp:taxon-name><tp:taxon-name-part taxon-name-part-type="genus" reg="Leptogenys">Leptogenys</tp:taxon-name-part> <tp:taxon-name-part taxon-name-part-type="species" reg="bhartii">bhartii</tp:taxon-name-part></tp:taxon-name></italic> sp. n., holotype worker:</p></caption><fig id="F4267008" position="float" orientation="portrait"><object-id xmlns:xlink="http://www.w3.org/1999/xlink" xlink:type="simple">10.3897/BDJ.6.e25016.figure1a</object-id><label>Figure 1a.</label><caption><p>Head, full-face view</p></caption><graphic xmlns:xlink="http://www.w3.org/1999/xlink" xlink:href="bdj-06-e25016-g001_a.jpg" xlink:type="simple" position="float" orientation="portrait" id="oo_207689.jpg"/></fig><fig id="F4267009" position="float" orientation="portrait"><object-id xmlns:xlink="http://www.w3.org/1999/xlink" xlink:type="simple">10.3897/BDJ.6.e25016.figure1b</object-id><label>Figure 1b.</label><caption><p>Body, lateral view</p></caption><graphic xmlns:xlink="http://www.w3.org/1999/xlink" xlink:href="bdj-06-e25016-g001_b.jpg" xlink:type="simple" position="float" orientation="portrait" id="oo_207974.jpg"/></fig><fig id="F4267010" position="float" orientation="portrait"><object-id xmlns:xlink="http://www.w3.org/1999/xlink" xlink:type="simple">10.3897/BDJ.6.e25016.figure1c</object-id><label>Figure 1c.</label><caption><p>Body, dorsal view</p></caption><graphic xmlns:xlink="http://www.w3.org/1999/xlink" xlink:href="bdj-06-e25016-g001_c.jpg" xlink:type="simple" position="float" orientation="portrait" id="oo_190524.JPG"/></fig></fig-group></tp:treatment-sec></tp:taxon-treatment>
